# Supplementary material for: Murine Gut Microbiome Association With APOE Alleles
Source: Front Immunol. 2020 Feb 14;11:200. doi: 10.3389/fimmu.2020.00200 (PMC7034241; doi:10.3389/fimmu.2020.00200)
Supplement: Supplementary file 2 [file Data_Sheet_2.xlsx]

## Sheet: Table S2.1
Table S2.1: Four month and Six month classical univariate analysis results for bacterial families associated with APOE. Significance cutoff marked by line, and highlighted cells indicate families that are significant at both four and six months.
4 month					6 month
Families	Pvalues	FDR	Statistics		Families	Pvalues	FDR	Statistics		Families that are significant in both the 4mo and 6mo data highlighted yellow.
Muribaculaceae	8.1232e-11	1.7871e-09	46.467		Muribaculaceae	1.1178e-11	2.4592e-10	50.434		Count: 6
Burkholderiaceae	2.3306e-09	2.0875e-08	39.754		Peptococcaceae	4.6835e-09	5.1518e-08	38.358
Peptococcaceae	2.8465e-09	2.0875e-08	39.354		Erysipelotrichaceae	5.5388e-05	0.00040618	19.602
Prevotellaceae	3.6158e-08	1.9887e-07	34.271		Ruminococcaceae	0.00016768	0.00092223	17.387
Clostridiales_vadinBB60_group	8.3099e-07	3.6564e-06	28.001		Rikenellaceae	0.00028041	0.0012338	16.359
Erysipelotrichaceae	2.3128e-05	8.4802e-05	21.349		Prevotellaceae	0.0016753	0.0061427	12.784
Ruminococcaceae	8.6308e-05	0.00027126	18.715		Lactobacillaceae	0.0056137	0.017643	10.365
Rikenellaceae	0.0015837	0.0043552	12.896		Bacteroidaceae	0.020317	0.055873	7.7925
Lactobacillaceae	0.0022209	0.005429	12.22		Other	0.040167	0.098186	6.4294
Lachnospiraceae	0.0029305	0.0064472	11.665		Desulfovibrionaceae	0.16814	0.36991	3.5659
Tannerellaceae	0.0035131	0.0070262	11.303		Family_XIII	0.24608	0.49217	2.8042
Deferribacteraceae	0.014077	0.025807	8.5265		Burkholderiaceae	0.31071	0.56964	2.3378
Other	0.020504	0.034699	7.7743		Carnobacteriaceae	0.49989	0.7292	1.3868
Anaeroplasmataceae	0.033546	0.049545	6.7896		Clostridiales_vadinBB60_group	0.5241	0.7292	1.2922
Family_XIII	0.033781	0.049545	6.7757		Deferribacteraceae	0.53824	0.7292	1.2389
Marinifilaceae	0.13751	0.18908	3.9681		Tannerellaceae	0.55683	0.7292	1.171
Eggerthellaceae	0.20167	0.26099	3.2022		Anaeroplasmataceae	0.56348	0.7292	1.1473
Porphyromonadaceae	0.30008	0.36676	2.4074		Porphyromonadaceae	0.69792	0.7902	0.71931
Carnobacteriaceae	0.37103	0.42961	1.9829		Marinifilaceae	0.75178	0.7902	0.57063
Desulfovibrionaceae	0.60256	0.66282	1.0131		Clostridiaceae_1	0.77293	0.7902	0.51514
Bacteroidaceae	0.71653	0.75065	0.66666		Streptococcaceae	0.78561	0.7902	0.4826
Clostridiaceae_1	0.8426	0.8426	0.34252		Lachnospiraceae	0.7902	0.7902	0.47094

## Sheet: Table S2.2
Table S2.2: Four month and six month classical univariate analysis results for bacterial ASVs associated with APOE. Significance cutoff marked by line, and highlighted cells indicate ASVs that are significant at both four and six months.
4 month					6 month
ASVs	Pvalues	FDR	Statistics		ASVs	Pvalues	FDR	Statistics
ASV0049	4.7509e-14	3.6582e-12	61.356		ASV0049	5.0129e-12	3.8098e-10	52.038		ASVs that are significant in both the 4mo and 6mo data highlighted yellow.
ASV0197	1.7068e-09	5.4796e-08	40.377		ASV0152	4.6835e-09	1.7797e-07	38.358		Count: 12
ASV0234	2.3306e-09	5.4796e-08	39.754		ASV0059	4.1661e-07	1.0554e-05	29.382
ASV0152	2.8465e-09	5.4796e-08	39.354		ASV0173	0.00012145	0.0023076	18.032
ASV0055	7.7065e-09	1.1868e-07	37.362		ASV0067	0.00031466	0.0047828	16.128		ASV classifications: ASVs significant in both 4mo and 6mo data.
ASV0059	7.8278e-08	1.0046e-06	32.726		ASV0197	0.00054831	0.0069453	15.017		#Taxonomy	Kingdom	Phylum	Class	Order	Family	Genus	Species
ASV0173	1.6134e-07	1.7747e-06	31.28		ASV0127	0.0010747	0.011668	13.671		ASV0049	Bacteria	Bacteroidetes	Bacteroidia	Bacteroidales	Muribaculaceae	Muribaculum	Other
ASV0104	8.3099e-07	7.9983e-06	28.001		ASV0055	0.0012476	0.011852	13.373		ASV0055	Bacteria	Bacteroidetes	Bacteroidia	Bacteroidales	Prevotellaceae	Prevotellaceae_UCG-001	Other
ASV0167	2.4461e-06	2.0927e-05	25.842		ASV0263	0.0015142	0.012513	12.986		ASV0056	Bacteria	Bacteroidetes	Bacteroidia	Bacteroidales	Rikenellaceae	Alistipes	Other
ASV0187	1.2304e-05	8.3418e-05	22.611		ASV0143	0.0016465	0.012513	12.818		ASV0059	Bacteria	Bacteroidetes	Bacteroidia	Bacteroidales	Rikenellaceae	Rikenellaceae_RC9_gut_group	Other
ASV0143	1.3688e-05	8.3418e-05	22.398		ASV0090	0.0056137	0.038785	10.365		ASV0067	Bacteria	Cyanobacteria	Melainabacteria	Gastranaerophilales	Other	Other	Other
ASV0127	1.4066e-05	8.3418e-05	22.344		ASV0065	0.006144	0.038912	10.185		ASV0090	Bacteria	Firmicutes	Bacilli	Lactobacillales	Lactobacillaceae	Lactobacillus	Other
ASV0141	1.4084e-05	8.3418e-05	22.341		ASV0056	0.0068302	0.03993	9.9728		ASV0127	Bacteria	Firmicutes	Clostridia	Clostridiales	Lachnospiraceae	Lachnospiraceae_FCS020_group	Other
ASV0067	2.3375e-05	0.00012856	21.328		ASV0092	0.0096696	0.052492	9.2775		ASV0143	Bacteria	Firmicutes	Clostridia	Clostridiales	Lachnospiraceae	Roseburia	Other
ASV0172	3.4738e-05	0.00017832	20.535		ASV0187	0.01968	0.096349	7.8563		ASV0152	Bacteria	Firmicutes	Clostridia	Clostridiales	Peptococcaceae	Other	Other
ASV0165	0.00011692	0.00056266	18.108		ASV0044	0.020317	0.096349	7.7925		ASV0173	Bacteria	Firmicutes	Clostridia	Clostridiales	Ruminococcaceae	Ruminiclostridium_6	Other
ASV0053	0.00014479	0.00065582	17.68		ASV0051	0.021552	0.096349	7.6746		ASV0197	Bacteria	Firmicutes	Erysipelotrichia	Erysipelotrichales	Erysipelotrichaceae	Turicibacter	Other
ASV0114	0.00039952	0.001709	15.651		ASV0185	0.030506	0.12375	6.9797		ASV0263	Bacteria	Tenericutes	Mollicutes	Mollicutes_RF39	Other	Other	Other
ASV0118	0.00064047	0.0025956	14.707		ASV0195	0.030938	0.12375	6.9515
ASV0090	0.0013903	0.0053527	13.156		ASV0174	0.042916	0.16308	6.297
ASV0126	0.0029893	0.010961	11.625		ASV0053	0.048177	0.17436	6.0657
ASV0056	0.0034759	0.011271	11.324		ASV0147	0.086754	0.2997	4.8894
ASV0263	0.0035	0.011271	11.31		ASV0166	0.092799	0.30664	4.7546
ASV0062	0.0035131	0.011271	11.303		ASV0050	0.097359	0.30715	4.6587
ASV0171	0.0074444	0.022929	9.8006		ASV0131	0.10103	0.30715	4.5846
ASV0051	0.011994	0.035522	8.8466		ASV0058	0.11053	0.3231	4.4049
ASV0072	0.014077	0.040144	8.5265		ASV0096	0.12175	0.33636	4.2116
ASV0150	0.016759	0.046087	8.1777		ASV0204	0.12392	0.33636	4.1762
ASV0065	0.028632	0.076022	7.1065		ASV0172	0.13135	0.34422	4.0598
ASV0262	0.033546	0.086103	6.7896		ASV0136	0.13959	0.34697	3.9381
ASV0174	0.037277	0.09259	6.5788		ASV0110	0.14153	0.34697	3.9105
ASV0140	0.042584	0.10247	6.3125		ASV0189	0.18351	0.43489	3.391
ASV0189	0.065946	0.15387	5.4378		ASV0165	0.19035	0.43489	3.3178
ASV0204	0.068742	0.15568	5.3548		ASV0196	0.19496	0.43489	3.2699
ASV0124	0.083697	0.18413	4.9611		ASV0139	0.20063	0.43489	3.2125
ASV0092	0.1058	0.22107	4.4924		ASV0201	0.206	0.43489	3.1597
ASV0183	0.10623	0.22107	4.4844		ASV0171	0.22024	0.45238	3.0261
ASV0111	0.12239	0.24801	4.201		ASV0121	0.23137	0.46274	2.9275
ASV0046	0.13751	0.2715	3.9681		ASV0224	0.29337	0.5717	2.4526
ASV0121	0.15024	0.28921	3.7911		ASV0234	0.31071	0.59035	2.3378
ASV0110	0.15423	0.28965	3.7386		ASV0133	0.34304	0.63574	2.1398
ASV0184	0.15934	0.29213	3.6734		ASV0145	0.35133	0.63574	2.092
ASV0201	0.17185	0.30772	3.5223		ASV0170	0.37288	0.65904	1.973
ASV0136	0.18817	0.32931	3.3408		ASV0113	0.40699	0.67546	1.798
ASV0038	0.20167	0.34509	3.2022		ASV0184	0.417	0.67546	1.7493
ASV0175	0.21293	0.35642	3.0936		ASV0183	0.41724	0.67546	1.7482
ASV0185	0.23413	0.37912	2.9037		ASV0146	0.41772	0.67546	1.7459
ASV0113	0.23634	0.37912	2.885		ASV0048	0.43857	0.6944	1.6485
ASV0115	0.26447	0.41006	2.6601		ASV0118	0.48579	0.72429	1.444
ASV0091	0.26627	0.41006	2.6465		ASV0086	0.49989	0.72429	1.3868
ASV0145	0.28407	0.42011	2.5171		ASV0154	0.52218	0.72429	1.2995
ASV0156	0.28582	0.42011	2.5048		ASV0104	0.5241	0.72429	1.2922
ASV0154	0.297	0.42011	2.428		ASV0169	0.53495	0.72429	1.2512
ASV0147	0.29729	0.42011	2.4261		ASV0072	0.53824	0.72429	1.2389
ASV0052	0.30008	0.42011	2.4074		ASV0150	0.54966	0.72429	1.1969
ASV0182	0.34642	0.47633	2.1202		ASV0062	0.55683	0.72429	1.171
ASV0086	0.37103	0.4956	1.9829		ASV0262	0.56348	0.72429	1.1473
ASV0133	0.37647	0.4956	1.9538		ASV0225	0.56629	0.72429	1.1373
ASV0169	0.37974	0.4956	1.9365		ASV0115	0.57657	0.72429	1.1013
ASV0224	0.39466	0.50532	1.8595		ASV0111	0.58069	0.72429	1.0871
ASV0048	0.4012	0.50532	1.8266		ASV0167	0.58134	0.72429	1.0848
ASV0225	0.40688	0.50532	1.7985		ASV0182	0.59532	0.72532	1.0373
ASV0166	0.4509	0.5511	1.593		ASV0066	0.60125	0.72532	1.0175
ASV0196	0.49502	0.59557	1.4063		ASV0112	0.68738	0.80795	0.74975
ASV0050	0.53593	0.63307	1.2475		ASV0052	0.69792	0.80795	0.71931
ASV0131	0.54737	0.63307	1.2053		ASV0175	0.70621	0.80795	0.69569
ASV0177	0.55085	0.63307	1.1926		ASV0164	0.71276	0.80795	0.67722
ASV0195	0.66262	0.75032	0.8231		ASV0126	0.72291	0.80795	0.64895
ASV0044	0.71653	0.79961	0.66666		ASV0046	0.75178	0.8095	0.57063
ASV0146	0.75633	0.83196	0.55856		ASV0057	0.76007	0.8095	0.5487
ASV0057	0.78566	0.8484	0.48245		ASV0101	0.77293	0.8095	0.51514
ASV0139	0.79331	0.8484	0.46309		ASV0114	0.77302	0.8095	0.51489
ASV0164	0.81052	0.85493	0.42016		ASV0095	0.78561	0.8095	0.4826
ASV0100	0.8426	0.87676	0.34252		ASV0156	0.7882	0.8095	0.476
ASV0096	0.91716	0.93754	0.17295		ASV0124	0.83344	0.84455	0.36439
ASV0058	0.92536	0.93754	0.15514		ASV0141	0.93601	0.93601	0.13225
ASV0170	0.98123	0.98123	0.03789

## Sheet: Table S3.1
Table S3.1: Four month and six month classical univariate analysis results for bacterial families associated with sex. Significance cutoff marked by line. No families were statistically significant at four months.
4 month					6 month
Families	Pvalues	FDR	Statistics		Families	Pvalues	FDR	Statistics
Tannerellaceae	0.0063205	0.10501	2553		Prevotellaceae	0.00015429	0.0032401	497.5		Families that are significant in both the 4mo and 6mo data highlighted yellow.
Bacteroidaceae	0.0095467	0.10501	2537		Muribaculaceae	0.0082473	0.076049	634		Count: 0
Clostridiales_vadinBB60_group	0.016694	0.12242	1506		Tannerellaceae	0.010864	0.076049	1235.5
Erysipelotrichaceae	0.028734	0.15804	1549.5		Bacteroidaceae	0.20669	0.74258	1092
Deferribacteraceae	0.065899	0.28996	1626.5		Ruminococcaceae	0.24715	0.74258	1080
Prevotellaceae	0.11405	0.41817	1674		Atopobiaceae	0.27259	0.74258	868
Lactobacillaceae	0.14449	0.45412	2303		Family_XIII	0.31581	0.74258	827.5
Rikenellaceae	0.22908	0.62996	2250		Porphyromonadaceae	0.3177	0.74258	836
Burkholderiaceae	0.28791	0.66317	1781		Other	0.34054	0.74258	1056
Muribaculaceae	0.30144	0.66317	2215		Lachnospiraceae	0.35361	0.74258	833
Carnobacteriaceae	0.39843	0.78086	2133		Deferribacteraceae	0.39993	0.74364	1040
Marinifilaceae	0.42593	0.78086	1836		Lactobacillaceae	0.45173	0.74364	1032
Clostridiaceae_1	0.48998	0.8292	1914		Desulfovibrionaceae	0.46035	0.74364	1030
Family_XIII	0.56112	0.88176	2121		Clostridiales_vadinBB60_group	0.57356	0.74707	876
Desulfovibrionaceae	0.70925	0.93865	2077.5		Rikenellaceae	0.59686	0.74707	1006
Porphyromonadaceae	0.72553	0.93865	2069		Erysipelotrichaceae	0.61587	0.74707	1002.5
Other	0.78078	0.93865	2059		Peptococcaceae	0.62486	0.74707	1001
Ruminococcaceae	0.79195	0.93865	1946		Carnobacteriaceae	0.64035	0.74707	902
Lachnospiraceae	0.81066	0.93865	1951		Marinifilaceae	0.70197	0.77587	897.5
Peptococcaceae	0.88073	0.96881	2032.5		Anaeroplasmataceae	0.80891	0.84935	915
Anaeroplasmataceae	0.93776	0.98242	2017		Burkholderiaceae	0.91535	0.91535	956
Eggerthellaceae	1	1	2001.5

## Sheet: Table S3.2
Table S3.2: Four month and six month classical univariate analysis results for bacterial ASVs associated with sex. Significance cutoff marked by line. No ASVs were statistically significant at four months.
4 month					6 month
ASVs	Pvalues	FDR	Statistics		ASVs	Pvalues	FDR	Statistics
ASV0195	0.0047869	0.18377	1471		ASV0055	0.00025978	0.019743	513		ASVs that are significant in both the 4mo and 6mo data highlighted yellow.
ASV0062	0.0063205	0.18377	2553		ASV0049	0.0093337	0.27523	640		Count: 0
ASV0185	0.0087706	0.18377	1459		ASV0062	0.010864	0.27523	1235.5
ASV0044	0.0095467	0.18377	2537		ASV0154	0.01728	0.32833	671
ASV0171	0.013209	0.20341	2513.5		ASV0053	0.022197	0.3374	688
ASV0104	0.016694	0.21423	1506		ASV0201	0.03189	0.40393	1189.5
ASV0118	0.020059	0.22065	1595.5		ASV0204	0.038401	0.41693	699
ASV0154	0.030069	0.28942	1560.5		ASV0166	0.058129	0.43123	1119
ASV0072	0.065899	0.5638	1626.5		ASV0195	0.05832	0.43123	724
ASV0055	0.080175	0.61735	1639		ASV0126	0.059819	0.43123	722.5
ASV0058	0.10953	0.70564	2331.5		ASV0150	0.069097	0.43123	1157
ASV0059	0.12084	0.70564	2322		ASV0167	0.074757	0.43123	1153
ASV0067	0.12979	0.70564	1687.5		ASV0113	0.079029	0.43123	777.5
ASV0090	0.14449	0.70564	2303		ASV0197	0.083341	0.43123	1145
ASV0048	0.14493	0.70564	2267		ASV0059	0.085111	0.43123	1146
ASV0065	0.14663	0.70564	2299		ASV0183	0.09367	0.4388	1138
ASV0051	0.18398	0.80208	2276		ASV0223	0.098153	0.4388	1089.5
ASV0150	0.19263	0.80208	1731.5		ASV0156	0.11038	0.45758	1112.5
ASV0091	0.19791	0.80208	2213		ASV0185	0.12526	0.45758	762
ASV0201	0.20974	0.80748	1748		ASV0177	0.12564	0.45758	838.5
ASV0187	0.22899	0.80962	1752		ASV0161	0.12644	0.45758	1038.5
ASV0057	0.23242	0.80962	1783		ASV0092	0.15468	0.5212	1110
ASV0166	0.2493	0.80962	1815		ASV0182	0.15773	0.5212	1078
ASV0167	0.25235	0.80962	2238		ASV0171	0.19755	0.58179	1095
ASV0234	0.28791	0.84256	1781		ASV0067	0.20064	0.58179	792
ASV0111	0.295	0.84256	2213		ASV0050	0.20476	0.58179	793
ASV0133	0.31432	0.84256	2208.5		ASV0044	0.20669	0.58179	1092
ASV0174	0.32822	0.84256	1798.5		ASV0170	0.21793	0.59153	1072
ASV0169	0.33147	0.84256	2164		ASV0065	0.22663	0.59391	1084
ASV0143	0.34635	0.84256	1806		ASV0096	0.24907	0.60932	1047
ASV0182	0.37286	0.84256	1832.5		ASV0143	0.2574	0.60932	1076
ASV0172	0.38217	0.84256	2182		ASV0112	0.26305	0.60932	1044
ASV0127	0.38609	0.84256	2179		ASV0048	0.26655	0.60932	850
ASV0086	0.39843	0.84256	2133		ASV0034	0.27259	0.60932	868
ASV0053	0.41161	0.84256	1835.5		ASV0091	0.29064	0.61125	868
ASV0140	0.41292	0.84256	1866		ASV0187	0.29543	0.61125	1066.5
ASV0115	0.4145	0.84256	1834		ASV0090	0.29758	0.61125	1066
ASV0046	0.42593	0.84256	1836		ASV0225	0.31338	0.61292	840
ASV0114	0.46786	0.84256	1851.5		ASV0052	0.3177	0.61292	836
ASV0139	0.47312	0.84256	2106		ASV0146	0.32259	0.61292	1040
ASV0121	0.47505	0.84256	2091		ASV0118	0.34574	0.61574	864
ASV0196	0.48733	0.84256	1864		ASV0224	0.34793	0.61574	1046.5
ASV0100	0.48998	0.84256	1914		ASV0057	0.34838	0.61574	849
ASV0050	0.49038	0.84256	2144		ASV0184	0.3881	0.67035	865
ASV0263	0.49854	0.84256	2137		ASV0072	0.39993	0.67544	1040
ASV0136	0.50335	0.84256	2139.5		ASV0051	0.45366	0.74872	1032
ASV0146	0.52887	0.86645	1879		ASV0165	0.46459	0.74872	1029.5
ASV0131	0.55325	0.87211	2124		ASV0136	0.47287	0.74872	859.5
ASV0126	0.55498	0.87211	2123		ASV0111	0.49181	0.75392	866
ASV0170	0.56905	0.87633	2114		ASV0058	0.496	0.75392	1023
ASV0049	0.59561	0.89769	2110		ASV0104	0.57356	0.83887	876
ASV0056	0.60623	0.89769	1894		ASV0164	0.58221	0.83887	1008
ASV0184	0.68074	0.98901	1938		ASV0135	0.585	0.83887	982
ASV0189	0.69894	0.99664	2061		ASV0124	0.60692	0.8538	885.5
ASV0141	0.71841	0.9976	2076		ASV0152	0.62486	0.8538	1001
ASV0052	0.72553	0.9976	2069		ASV0141	0.63861	0.8538	999
ASV0092	0.74015	0.99886	2070		ASV0086	0.64035	0.8538	902
ASV0147	0.76324	0.99886	1951.5		ASV0173	0.66624	0.873	892
ASV0225	0.77837	0.99886	2056.5		ASV0115	0.69339	0.87459	897
ASV0113	0.79536	0.99886	2049		ASV0145	0.69788	0.87459	976.5
ASV0096	0.80766	0.99886	2044.5		ASV0046	0.70197	0.87459	897.5
ASV0183	0.82681	0.99886	1957.5		ASV0196	0.7845	0.96058	974.5
ASV0165	0.84459	0.99886	2042		ASV0169	0.79815	0.96058	969
ASV0164	0.85543	0.99886	1963		ASV0262	0.80891	0.96058	915
ASV0152	0.88073	0.99886	2032.5		ASV0172	0.83447	0.97569	968
ASV0145	0.9015	0.99886	2021		ASV0175	0.8671	0.98789	959
ASV0175	0.90361	0.99886	1981		ASV0263	0.88029	0.98789	925
ASV0197	0.90748	0.99886	1978		ASV0114	0.8839	0.98789	926
ASV0110	0.92346	0.99886	2019		ASV0131	0.90908	0.98843	957
ASV0156	0.93073	0.99886	2019		ASV0234	0.91535	0.98843	956
ASV0262	0.93776	0.99886	2017		ASV0174	0.92886	0.98843	932
ASV0224	0.94402	0.99886	2015		ASV0189	0.94842	0.98843	937
ASV0162	0.96331	0.99886	1995.5		ASV0056	0.94942	0.98843	951
ASV0204	0.96718	0.99886	2010		ASV0127	0.96675	0.9898	938
ASV0173	0.97292	0.99886	1993.5		ASV0110	0.97741	0.9898	940
ASV0124	0.98621	0.99919	1997		ASV0133	0.9898	0.9898	941
ASV0038	1	1	2001.5

## Sheet: Table S4.1
Table S4.1: Four month and six month classical univariate analysis results for bacterial families associated with 5xFAD status. Significance cutoff marked by line. No families were statistically significant at both four and six months.
4 month					6 month
Families	Pvalues	FDR	Statistics		Families	Pvalues	FDR	Statistics		Families that are significant in both the 4mo and 6mo data highlighted yellow.
Clostridiaceae_1	0.0090638	0.081732	1668		Lactobacillaceae	0.0048397	0.05582	584		Count: 0
Clostridiales_vadinBB60_group	0.011009	0.081732	2520		Bacteroidaceae	0.0053162	0.05582	1232.5
Rikenellaceae	0.014467	0.081732	2500		Anaeroplasmataceae	0.022709	0.14188	1165
Marinifilaceae	0.01486	0.081732	2498		Atopobiaceae	0.027024	0.14188	762
Other	0.019597	0.086228	2477		Prevotellaceae	0.037754	0.15857	1150.5
Ruminococcaceae	0.039158	0.14358	1569		Lachnospiraceae	0.065859	0.19943	697
Eggerthellaceae	0.096814	0.30351	1802.5		Erysipelotrichaceae	0.068431	0.19943	1121
Porphyromonadaceae	0.11037	0.30351	1688		Marinifilaceae	0.075973	0.19943	1115.5
Deferribacteraceae	0.23723	0.51134	1754.5		Porphyromonadaceae	0.086462	0.20174	1090
Anaeroplasmataceae	0.24693	0.51134	1765		Desulfovibrionaceae	0.1317	0.27658	1084
Prevotellaceae	0.25567	0.51134	2230		Muribaculaceae	0.18973	0.35296	758
Burkholderiaceae	0.2916	0.53459	1777		Rikenellaceae	0.20169	0.35296	1058
Erysipelotrichaceae	0.32179	0.54457	2199.5		Peptococcaceae	0.32584	0.52635	796
Family_XIII	0.42582	0.64413	1831		Carnobacteriaceae	0.44178	0.66267	844
Muribaculaceae	0.45684	0.64413	1841		Deferribacteraceae	0.47473	0.66463	829
Tannerellaceae	0.50797	0.64413	1861		Clostridiales_vadinBB60_group	0.51901	0.68121	985
Desulfovibrionaceae	0.5087	0.64413	1860		Burkholderiaceae	0.5915	0.7295	847.5
Lachnospiraceae	0.52701	0.64413	2126		Family_XIII	0.62529	0.7295	965.5
Lactobacillaceae	0.78046	0.90369	1937		Tannerellaceae	0.95397	0.99655	917
Carnobacteriaceae	0.84198	0.92618	2026.5		Other	0.96893	0.99655	905
Bacteroidaceae	0.94782	0.9768	2009		Ruminococcaceae	0.99655	0.99655	911
Peptococcaceae	0.9768	0.9768	1988.5

## Sheet: Table S4.2
Table S4.2: Four month and six month classical univariate analysis results for bacterial ASVs associated with 5xFAD status. Significance cutoff marked by line. No families were statistically significant at both four and six months.
4 month					6 month
ASVs	Pvalues	FDR	Statistics		ASVs	Pvalues	FDR	Statistics
ASV0056	0.0017545	0.13509	2641		ASV0187	8.7585e-05	0.0066565	1363.5		ASVs that are significant in both the 4mo and 6mo data highlighted yellow.
ASV0100	0.0090638	0.28257	1668		ASV0090	0.0052456	0.13468	587		Count: 0
ASV0104	0.011009	0.28257	2520		ASV0044	0.0053162	0.13468	1232.5
ASV0046	0.01486	0.28606	2498		ASV0133	0.015705	0.20141	631
ASV0201	0.020567	0.31673	2461		ASV0055	0.017083	0.20141	1186
ASV0164	0.027337	0.35083	1541		ASV0165	0.022297	0.20141	645.5
ASV0263	0.036757	0.40433	2413		ASV0141	0.022558	0.20141	646
ASV0170	0.048034	0.42999	1604.5		ASV0262	0.022709	0.20141	1165
ASV0147	0.053211	0.42999	1680.5		ASV0034	0.027024	0.20141	762
ASV0167	0.055843	0.42999	1600		ASV0223	0.032428	0.20141	1096
ASV0146	0.087201	0.60701	1665		ASV0164	0.033395	0.20141	664.5
ASV0038	0.096814	0.60701	1802.5		ASV0201	0.03534	0.20141	672.5
ASV0174	0.10337	0.60701	1658.5		ASV0056	0.038976	0.20141	1149
ASV0052	0.11037	0.60701	1688		ASV0156	0.0396	0.20141	695.5
ASV0067	0.12739	0.63889	2310		ASV0171	0.039753	0.20141	672
ASV0196	0.13276	0.63889	2290.5		ASV0189	0.044253	0.2102	741.5
ASV0115	0.14694	0.65628	2291		ASV0092	0.048743	0.21791	683
ASV0059	0.15342	0.65628	2290		ASV0131	0.065859	0.27807	697
ASV0053	0.23657	0.73627	2233		ASV0046	0.075973	0.30389	1115.5
ASV0072	0.23723	0.73627	1754.5		ASV0052	0.086462	0.30978	1090
ASV0141	0.24371	0.73627	2236		ASV0067	0.088958	0.30978	1107
ASV0262	0.24693	0.73627	1765		ASV0197	0.089672	0.30978	1104.5
ASV0185	0.25164	0.73627	1758		ASV0263	0.11382	0.37611	1091
ASV0051	0.25365	0.73627	2231		ASV0065	0.12634	0.40009	735
ASV0162	0.259	0.73627	1872		ASV0173	0.14411	0.42192	1078.5
ASV0139	0.26095	0.73627	2159		ASV0115	0.14434	0.42192	744
ASV0127	0.26172	0.73627	2225		ASV0195	0.15429	0.4249	1072
ASV0111	0.26774	0.73627	1771		ASV0161	0.15902	0.4249	823.5
ASV0234	0.2916	0.77424	1777		ASV0185	0.16213	0.4249	1072
ASV0091	0.30716	0.78838	1827		ASV0170	0.17489	0.44305	1049.5
ASV0165	0.33473	0.82576	1795.5		ASV0224	0.19088	0.46796	1051.5
ASV0049	0.34317	0.82576	1801		ASV0053	0.21179	0.50301	1047
ASV0140	0.36851	0.85986	2143		ASV0174	0.22724	0.52103	770
ASV0145	0.4032	0.91313	2127		ASV0175	0.23309	0.52103	801
ASV0197	0.43623	0.92227	2146		ASV0136	0.27887	0.60555	1033.5
ASV0136	0.46038	0.92227	2147.5		ASV0113	0.30075	0.63408	814
ASV0182	0.47163	0.92227	1859		ASV0091	0.3087	0.63408	839
ASV0121	0.47934	0.92227	1906		ASV0152	0.32584	0.65167	796
ASV0055	0.48821	0.92227	2138.5		ASV0049	0.40347	0.75693	814
ASV0172	0.50186	0.92227	1856		ASV0086	0.44178	0.75693	844
ASV0062	0.50797	0.92227	1861		ASV0124	0.44297	0.75693	994
ASV0183	0.5093	0.92227	1865		ASV0051	0.44881	0.75693	998
ASV0150	0.52516	0.92227	1863.5		ASV0048	0.45207	0.75693	848
ASV0131	0.52701	0.92227	1864		ASV0058	0.45607	0.75693	996
ASV0113	0.5714	0.94411	2099		ASV0072	0.47473	0.75693	829
ASV0050	0.57227	0.94411	1878		ASV0112	0.47861	0.75693	847
ASV0166	0.60785	0.94411	1912		ASV0183	0.48001	0.75693	991
ASV0187	0.61241	0.94411	1890		ASV0143	0.49458	0.75693	831
ASV0065	0.61819	0.94411	2097.5		ASV0150	0.49627	0.75693	989
ASV0143	0.68201	0.94411	1910		ASV0111	0.51899	0.75693	981
ASV0058	0.69044	0.94411	2077.5		ASV0104	0.51901	0.75693	985
ASV0175	0.69287	0.94411	1931		ASV0118	0.53693	0.75693	859
ASV0092	0.69629	0.94411	2076		ASV0057	0.54354	0.75693	850
ASV0048	0.70235	0.94411	2065		ASV0126	0.545	0.75693	840
ASV0118	0.71288	0.94411	2059.5		ASV0167	0.55323	0.75693	841
ASV0225	0.71787	0.94411	1924		ASV0154	0.56178	0.75693	844.5
ASV0171	0.72345	0.94411	1921.5		ASV0096	0.57469	0.75693	860
ASV0189	0.72764	0.94411	2049		ASV0145	0.57766	0.75693	957
ASV0124	0.74606	0.94411	2061		ASV0234	0.5915	0.76193	847.5
ASV0114	0.75853	0.94411	1931.5		ASV0114	0.62343	0.78316	855
ASV0156	0.76343	0.94411	1934		ASV0135	0.62859	0.78316	944
ASV0184	0.77174	0.94411	2039.5		ASV0059	0.6433	0.78856	964
ASV0096	0.77245	0.94411	2046.5		ASV0050	0.68732	0.82914	863
ASV0086	0.84198	0.99061	2026.5		ASV0182	0.70426	0.83513	946
ASV0224	0.84921	0.99061	1958		ASV0172	0.71859	0.83513	952
ASV0133	0.86662	0.99061	2030		ASV0225	0.73731	0.83513	944
ASV0090	0.86719	0.99061	2030		ASV0146	0.74239	0.83513	878
ASV0204	0.87482	0.99061	2028		ASV0177	0.74722	0.83513	888
ASV0195	0.92137	0.99761	1976		ASV0204	0.81185	0.89421	882
ASV0110	0.92334	0.99761	1977		ASV0110	0.85362	0.92679	926.5
ASV0057	0.92771	0.99761	1978		ASV0169	0.88231	0.92734	925
ASV0044	0.94782	0.99761	2009		ASV0196	0.88576	0.92734	893.5
ASV0126	0.95925	0.99761	2006		ASV0166	0.89073	0.92734	923
ASV0152	0.9768	0.99761	1988.5		ASV0184	0.90525	0.92972	899
ASV0154	0.98621	0.99761	1991		ASV0127	0.92861	0.94099	920
ASV0173	0.99031	0.99761	1998		ASV0062	0.95397	0.95397	917
ASV0169	0.99761	0.99761	1996

## Sheet: Taxa Key
Taxonomy key for four and six month data.
#Taxonomy	Kingdon	Phylum	Class	Order	Family	Genus	Species
ASV0001	Archaea	Thaumarchaeota	Nitrososphaeria	Nitrososphaerales	Nitrososphaeraceae	Candidatus_Nitrocosmicus	Other
ASV0002	Bacteria	Acidobacteria	Acidobacteriia	Acidobacteriales	Other	Other	Other
ASV0003	Bacteria	Acidobacteria	Acidobacteriia	Subgroup_2	Other	Other	Other
ASV0004	Bacteria	Acidobacteria	Blastocatellia_(Subgroup_4)	Blastocatellales	Blastocatellaceae	JGI_0001001-H03	Other
ASV0005	Bacteria	Acidobacteria	Blastocatellia_(Subgroup_4)	Blastocatellales	Blastocatellaceae	Other	Other
ASV0006	Bacteria	Actinobacteria	Acidimicrobiia	IMCC26256	Other	Other	Other
ASV0007	Bacteria	Actinobacteria	Actinobacteria	Bifidobacteriales	Bifidobacteriaceae	Bifidobacterium	Other
ASV0008	Bacteria	Actinobacteria	Actinobacteria	Bifidobacteriales	Bifidobacteriaceae	Other	Other
ASV0009	Bacteria	Actinobacteria	Actinobacteria	Corynebacteriales	Corynebacteriaceae	Corynebacterium	Other
ASV0010	Bacteria	Actinobacteria	Actinobacteria	Corynebacteriales	Corynebacteriaceae	Corynebacterium_1	Other
ASV0011	Bacteria	Actinobacteria	Actinobacteria	Corynebacteriales	Mycobacteriaceae	Mycobacterium	Other
ASV0012	Bacteria	Actinobacteria	Actinobacteria	Corynebacteriales	Nocardiaceae	Nocardia	Other
ASV0013	Bacteria	Actinobacteria	Actinobacteria	Corynebacteriales	Nocardiaceae	Rhodococcus	Other
ASV0014	Bacteria	Actinobacteria	Actinobacteria	Corynebacteriales	Nocardiaceae	Smaragdicoccus	Other
ASV0015	Bacteria	Actinobacteria	Actinobacteria	Frankiales	Frankiaceae	Jatrophihabitans	Other
ASV0016	Bacteria	Actinobacteria	Actinobacteria	Micrococcales	Brevibacteriaceae	Brevibacterium	Other
ASV0017	Bacteria	Actinobacteria	Actinobacteria	Micrococcales	Intrasporangiaceae	Janibacter	Other
ASV0018	Bacteria	Actinobacteria	Actinobacteria	Micrococcales	Micrococcaceae	Other	Other
ASV0019	Bacteria	Actinobacteria	Actinobacteria	Micrococcales	Micrococcaceae	Pseudarthrobacter	Other
ASV0020	Bacteria	Actinobacteria	Actinobacteria	Micrococcales	Promicromonosporaceae	Cellulosimicrobium	Other
ASV0021	Bacteria	Actinobacteria	Actinobacteria	Micrococcales	Promicromonosporaceae	Other	Other
ASV0022	Bacteria	Actinobacteria	Actinobacteria	Micromonosporales	Micromonosporaceae	Actinocatenispora	Other
ASV0023	Bacteria	Actinobacteria	Actinobacteria	Micromonosporales	Micromonosporaceae	Other	Other
ASV0024	Bacteria	Actinobacteria	Actinobacteria	Other	Other	Other	Other
ASV0025	Bacteria	Actinobacteria	Actinobacteria	Propionibacteriales	Nocardioidaceae	Aeromicrobium	Other
ASV0026	Bacteria	Actinobacteria	Actinobacteria	Propionibacteriales	Nocardioidaceae	Nocardioides	Other
ASV0027	Bacteria	Actinobacteria	Actinobacteria	Propionibacteriales	Nocardioidaceae	Other	Other
ASV0028	Bacteria	Actinobacteria	Actinobacteria	Pseudonocardiales	Pseudonocardiaceae	Amycolatopsis	Other
ASV0029	Bacteria	Actinobacteria	Actinobacteria	Pseudonocardiales	Pseudonocardiaceae	Crossiella	Other
ASV0030	Bacteria	Actinobacteria	Actinobacteria	Pseudonocardiales	Pseudonocardiaceae	Other	Other
ASV0031	Bacteria	Actinobacteria	Actinobacteria	Pseudonocardiales	Pseudonocardiaceae	Pseudonocardia	Other
ASV0032	Bacteria	Actinobacteria	Actinobacteria	Pseudonocardiales	Pseudonocardiaceae	Saccharopolyspora	Other
ASV0033	Bacteria	Actinobacteria	Actinobacteria	Streptomycetales	Streptomycetaceae	Streptomyces	Other
ASV0034	Bacteria	Actinobacteria	Coriobacteriia	Coriobacteriales	Atopobiaceae	Coriobacteriaceae_UCG-002	Other
ASV0035	Bacteria	Actinobacteria	Coriobacteriia	Coriobacteriales	Atopobiaceae	Olsenella	Other
ASV0036	Bacteria	Actinobacteria	Coriobacteriia	Coriobacteriales	Eggerthellaceae	DNF00809	Other
ASV0037	Bacteria	Actinobacteria	Coriobacteriia	Coriobacteriales	Eggerthellaceae	Enterorhabdus	Other
ASV0038	Bacteria	Actinobacteria	Coriobacteriia	Coriobacteriales	Eggerthellaceae	Other	Other
ASV0039	Bacteria	Actinobacteria	Coriobacteriia	Coriobacteriales	Eggerthellaceae	Parvibacter	Other
ASV0040	Bacteria	Actinobacteria	Coriobacteriia	Coriobacteriales	Other	Other	Other
ASV0041	Bacteria	Actinobacteria	Rubrobacteria	Rubrobacterales	Rubrobacteriaceae	Rubrobacter	Other
ASV0042	Bacteria	Actinobacteria	Thermoleophilia	Solirubrobacterales	67-14	Other	Other
ASV0043	Bacteria	Actinobacteria	Thermoleophilia	Solirubrobacterales	Solirubrobacteraceae	Other	Other
ASV0044	Bacteria	Bacteroidetes	Bacteroidia	Bacteroidales	Bacteroidaceae	Bacteroides	Other
ASV0045	Bacteria	Bacteroidetes	Bacteroidia	Bacteroidales	Barnesiellaceae	Other	Other
ASV0046	Bacteria	Bacteroidetes	Bacteroidia	Bacteroidales	Marinifilaceae	Odoribacter	Other
ASV0047	Bacteria	Bacteroidetes	Bacteroidia	Bacteroidales	Marinifilaceae	Other	Other
ASV0048	Bacteria	Bacteroidetes	Bacteroidia	Bacteroidales	Muribaculaceae	CAG-873	Other
ASV0049	Bacteria	Bacteroidetes	Bacteroidia	Bacteroidales	Muribaculaceae	Muribaculum	Other
ASV0050	Bacteria	Bacteroidetes	Bacteroidia	Bacteroidales	Muribaculaceae	Other	Other
ASV0051	Bacteria	Bacteroidetes	Bacteroidia	Bacteroidales	Other	Other	Other
ASV0052	Bacteria	Bacteroidetes	Bacteroidia	Bacteroidales	Porphyromonadaceae	Other	Other
ASV0053	Bacteria	Bacteroidetes	Bacteroidia	Bacteroidales	Prevotellaceae	Other	Other
ASV0054	Bacteria	Bacteroidetes	Bacteroidia	Bacteroidales	Prevotellaceae	Prevotellaceae_NK3B31_group	Other
ASV0055	Bacteria	Bacteroidetes	Bacteroidia	Bacteroidales	Prevotellaceae	Prevotellaceae_UCG-001	Other
ASV0056	Bacteria	Bacteroidetes	Bacteroidia	Bacteroidales	Rikenellaceae	Alistipes	Other
ASV0057	Bacteria	Bacteroidetes	Bacteroidia	Bacteroidales	Rikenellaceae	Other	Other
ASV0058	Bacteria	Bacteroidetes	Bacteroidia	Bacteroidales	Rikenellaceae	Rikenella	Other
ASV0059	Bacteria	Bacteroidetes	Bacteroidia	Bacteroidales	Rikenellaceae	Rikenellaceae_RC9_gut_group	Other
ASV0060	Bacteria	Bacteroidetes	Bacteroidia	Bacteroidales	Rikenellaceae	hoa5-07d05_gut_group	Other
ASV0061	Bacteria	Bacteroidetes	Bacteroidia	Bacteroidales	Tannerellaceae	Other	Other
ASV0062	Bacteria	Bacteroidetes	Bacteroidia	Bacteroidales	Tannerellaceae	Parabacteroides	Other
ASV0063	Bacteria	Bacteroidetes	Bacteroidia	Flavobacteriales	Weeksellaceae	Apibacter	Other
ASV0064	Bacteria	Bacteroidetes	Bacteroidia	Flavobacteriales	Weeksellaceae	Cloacibacterium	Other
ASV0065	Bacteria	Bacteroidetes	Bacteroidia	Other	Other	Other	Other
ASV0066	Bacteria	Bacteroidetes	Other	Other	Other	Other	Other
ASV0067	Bacteria	Cyanobacteria	Melainabacteria	Gastranaerophilales	Other	Other	Other
ASV0068	Bacteria	Cyanobacteria	Melainabacteria	Other	Other	Other	Other
ASV0069	Bacteria	Cyanobacteria	Other	Other	Other	Other	Other
ASV0070	Bacteria	Cyanobacteria	Oxyphotobacteria	Chloroplast	Other	Other	Other
ASV0071	Bacteria	Cyanobacteria	Oxyphotobacteria	Synechococcales	Cyanobiaceae	Cyanobium_PCC-6307	Other
ASV0072	Bacteria	Deferribacteres	Deferribacteres	Deferribacterales	Deferribacteraceae	Mucispirillum	Other
ASV0073	Bacteria	Firmicutes	Bacilli	Bacillales	Bacillaceae	Other	Other
ASV0074	Bacteria	Firmicutes	Bacilli	Bacillales	Other	Other	Other
ASV0075	Bacteria	Firmicutes	Bacilli	Bacillales	Paenibacillaceae	Paenibacillus	Other
ASV0076	Bacteria	Firmicutes	Bacilli	Bacillales	Planococcaceae	Other	Other
ASV0077	Bacteria	Firmicutes	Bacilli	Bacillales	Staphylococcaceae	Jeotgalicoccus	Other
ASV0078	Bacteria	Firmicutes	Bacilli	Bacillales	Staphylococcaceae	Other	Other
ASV0079	Bacteria	Firmicutes	Bacilli	Bacillales	Staphylococcaceae	Staphylococcus	Other
ASV0080	Bacteria	Firmicutes	Bacilli	Bacillales	Thermoactinomycetaceae	Kroppenstedtia	Other
ASV0081	Bacteria	Firmicutes	Bacilli	Lactobacillales	Aerococcaceae	Aerococcus	Other
ASV0082	Bacteria	Firmicutes	Bacilli	Lactobacillales	Aerococcaceae	Other	Other
ASV0083	Bacteria	Firmicutes	Bacilli	Lactobacillales	Carnobacteriaceae	Atopobacter	Other
ASV0084	Bacteria	Firmicutes	Bacilli	Lactobacillales	Carnobacteriaceae	Atopostipes	Other
ASV0085	Bacteria	Firmicutes	Bacilli	Lactobacillales	Carnobacteriaceae	Isobaculum	Other
ASV0086	Bacteria	Firmicutes	Bacilli	Lactobacillales	Carnobacteriaceae	Other	Other
ASV0087	Bacteria	Firmicutes	Bacilli	Lactobacillales	Enterococcaceae	Catellicoccus	Other
ASV0088	Bacteria	Firmicutes	Bacilli	Lactobacillales	Enterococcaceae	Enterococcus	Other
ASV0089	Bacteria	Firmicutes	Bacilli	Lactobacillales	Enterococcaceae	Melissococcus	Other
ASV0090	Bacteria	Firmicutes	Bacilli	Lactobacillales	Lactobacillaceae	Lactobacillus	Other
ASV0091	Bacteria	Firmicutes	Bacilli	Lactobacillales	Lactobacillaceae	Other	Other
ASV0092	Bacteria	Firmicutes	Bacilli	Lactobacillales	Other	Other	Other
ASV0093	Bacteria	Firmicutes	Bacilli	Lactobacillales	Streptococcaceae	Lactococcus	Other
ASV0094	Bacteria	Firmicutes	Bacilli	Lactobacillales	Streptococcaceae	Other	Other
ASV0095	Bacteria	Firmicutes	Bacilli	Lactobacillales	Streptococcaceae	Streptococcus	Other
ASV0096	Bacteria	Firmicutes	Bacilli	Other	Other	Other	Other
ASV0097	Bacteria	Firmicutes	Clostridia	Clostridiales	Christensenellaceae	Catabacter	Other
ASV0098	Bacteria	Firmicutes	Clostridia	Clostridiales	Christensenellaceae	Christensenellaceae_R-7_group	Other
ASV0099	Bacteria	Firmicutes	Clostridia	Clostridiales	Christensenellaceae	Other	Other
ASV0100	Bacteria	Firmicutes	Clostridia	Clostridiales	Clostridiaceae_1	Candidatus_Arthromitus	Other
ASV0101	Bacteria	Firmicutes	Clostridia	Clostridiales	Clostridiaceae_1	Clostridium_sensu_stricto_1	Other
ASV0102	Bacteria	Firmicutes	Clostridia	Clostridiales	Clostridiaceae_1	Other	Other
ASV0103	Bacteria	Firmicutes	Clostridia	Clostridiales	Clostridiaceae_2	Other	Other
ASV0104	Bacteria	Firmicutes	Clostridia	Clostridiales	Clostridiales_vadinBB60_group	Other	Other
ASV0105	Bacteria	Firmicutes	Clostridia	Clostridiales	Defluviitaleaceae	Defluviitaleaceae_UCG-011	Other
ASV0106	Bacteria	Firmicutes	Clostridia	Clostridiales	Eubacteriaceae	Anaerofustis	Other
ASV0107	Bacteria	Firmicutes	Clostridia	Clostridiales	Family_XII	Other	Other
ASV0108	Bacteria	Firmicutes	Clostridia	Clostridiales	Family_XIII	Anaerovorax	Other
ASV0109	Bacteria	Firmicutes	Clostridia	Clostridiales	Family_XIII	Family_XIII_AD3011_group	Other
ASV0110	Bacteria	Firmicutes	Clostridia	Clostridiales	Family_XIII	Family_XIII_UCG-001	Other
ASV0111	Bacteria	Firmicutes	Clostridia	Clostridiales	Family_XIII	Other	Other
ASV0112	Bacteria	Firmicutes	Clostridia	Clostridiales	Lachnospiraceae	28-4	Other
ASV0113	Bacteria	Firmicutes	Clostridia	Clostridiales	Lachnospiraceae	A2	Other
ASV0114	Bacteria	Firmicutes	Clostridia	Clostridiales	Lachnospiraceae	ASF356	Other
ASV0115	Bacteria	Firmicutes	Clostridia	Clostridiales	Lachnospiraceae	Acetatifactor	Other
ASV0116	Bacteria	Firmicutes	Clostridia	Clostridiales	Lachnospiraceae	Acetitomaculum	Other
ASV0117	Bacteria	Firmicutes	Clostridia	Clostridiales	Lachnospiraceae	Anaerobium	Other
ASV0118	Bacteria	Firmicutes	Clostridia	Clostridiales	Lachnospiraceae	Anaerosporobacter	Other
ASV0119	Bacteria	Firmicutes	Clostridia	Clostridiales	Lachnospiraceae	Blautia	Other
ASV0120	Bacteria	Firmicutes	Clostridia	Clostridiales	Lachnospiraceae	Butyrivibrio	Other
ASV0121	Bacteria	Firmicutes	Clostridia	Clostridiales	Lachnospiraceae	Cuneatibacter	Other
ASV0122	Bacteria	Firmicutes	Clostridia	Clostridiales	Lachnospiraceae	Dorea	Other
ASV0123	Bacteria	Firmicutes	Clostridia	Clostridiales	Lachnospiraceae	Eisenbergiella	Other
ASV0124	Bacteria	Firmicutes	Clostridia	Clostridiales	Lachnospiraceae	GCA-900066575	Other
ASV0125	Bacteria	Firmicutes	Clostridia	Clostridiales	Lachnospiraceae	GCA-900066755	Other
ASV0126	Bacteria	Firmicutes	Clostridia	Clostridiales	Lachnospiraceae	Lachnoclostridium	Other
ASV0127	Bacteria	Firmicutes	Clostridia	Clostridiales	Lachnospiraceae	Lachnospiraceae_FCS020_group	Other
ASV0128	Bacteria	Firmicutes	Clostridia	Clostridiales	Lachnospiraceae	Lachnospiraceae_FE2018_group	Other
ASV0129	Bacteria	Firmicutes	Clostridia	Clostridiales	Lachnospiraceae	Lachnospiraceae_NC2004_group	Other
ASV0130	Bacteria	Firmicutes	Clostridia	Clostridiales	Lachnospiraceae	Lachnospiraceae_NK3A20_group	Other
ASV0131	Bacteria	Firmicutes	Clostridia	Clostridiales	Lachnospiraceae	Lachnospiraceae_NK4A136_group	Other
ASV0132	Bacteria	Firmicutes	Clostridia	Clostridiales	Lachnospiraceae	Lachnospiraceae_NK4B4_group	Other
ASV0133	Bacteria	Firmicutes	Clostridia	Clostridiales	Lachnospiraceae	Lachnospiraceae_UCG-001	Other
ASV0134	Bacteria	Firmicutes	Clostridia	Clostridiales	Lachnospiraceae	Lachnospiraceae_UCG-002	Other
ASV0135	Bacteria	Firmicutes	Clostridia	Clostridiales	Lachnospiraceae	Lachnospiraceae_UCG-004	Other
ASV0136	Bacteria	Firmicutes	Clostridia	Clostridiales	Lachnospiraceae	Lachnospiraceae_UCG-006	Other
ASV0137	Bacteria	Firmicutes	Clostridia	Clostridiales	Lachnospiraceae	Lachnospiraceae_UCG-008	Other
ASV0138	Bacteria	Firmicutes	Clostridia	Clostridiales	Lachnospiraceae	Lachnospiraceae_UCG-010	Other
ASV0139	Bacteria	Firmicutes	Clostridia	Clostridiales	Lachnospiraceae	Lactonifactor	Other
ASV0140	Bacteria	Firmicutes	Clostridia	Clostridiales	Lachnospiraceae	Marvinbryantia	Other
ASV0141	Bacteria	Firmicutes	Clostridia	Clostridiales	Lachnospiraceae	Other	Other
ASV0142	Bacteria	Firmicutes	Clostridia	Clostridiales	Lachnospiraceae	Parasporobacterium	Other
ASV0143	Bacteria	Firmicutes	Clostridia	Clostridiales	Lachnospiraceae	Roseburia	Other
ASV0144	Bacteria	Firmicutes	Clostridia	Clostridiales	Lachnospiraceae	Shuttleworthia	Other
ASV0145	Bacteria	Firmicutes	Clostridia	Clostridiales	Lachnospiraceae	Tyzzerella	Other
ASV0146	Bacteria	Firmicutes	Clostridia	Clostridiales	Lachnospiraceae	Tyzzerella_3	Other
ASV0147	Bacteria	Firmicutes	Clostridia	Clostridiales	Lachnospiraceae	UC5-1-2E3	Other
ASV0148	Bacteria	Firmicutes	Clostridia	Clostridiales	Lachnospiraceae	XBB1006	Other
ASV0149	Bacteria	Firmicutes	Clostridia	Clostridiales	Lachnospiraceae	possible_genus_Sk018	Other
ASV0150	Bacteria	Firmicutes	Clostridia	Clostridiales	Other	Other	Other
ASV0151	Bacteria	Firmicutes	Clostridia	Clostridiales	Peptococcaceae	Dehalobacterium	Other
ASV0152	Bacteria	Firmicutes	Clostridia	Clostridiales	Peptococcaceae	Other	Other
ASV0153	Bacteria	Firmicutes	Clostridia	Clostridiales	Peptostreptococcaceae	Romboutsia	Other
ASV0154	Bacteria	Firmicutes	Clostridia	Clostridiales	Ruminococcaceae	Anaerotruncus	Other
ASV0155	Bacteria	Firmicutes	Clostridia	Clostridiales	Ruminococcaceae	Angelakisella	Other
ASV0156	Bacteria	Firmicutes	Clostridia	Clostridiales	Ruminococcaceae	Butyricicoccus	Other
ASV0157	Bacteria	Firmicutes	Clostridia	Clostridiales	Ruminococcaceae	CAG-352	Other
ASV0158	Bacteria	Firmicutes	Clostridia	Clostridiales	Ruminococcaceae	Candidatus_Soleaferrea	Other
ASV0159	Bacteria	Firmicutes	Clostridia	Clostridiales	Ruminococcaceae	Caproiciproducens	Other
ASV0160	Bacteria	Firmicutes	Clostridia	Clostridiales	Ruminococcaceae	Flavonifractor	Other
ASV0161	Bacteria	Firmicutes	Clostridia	Clostridiales	Ruminococcaceae	GCA-900066225	Other
ASV0162	Bacteria	Firmicutes	Clostridia	Clostridiales	Ruminococcaceae	Harryflintia	Other
ASV0163	Bacteria	Firmicutes	Clostridia	Clostridiales	Ruminococcaceae	Hydrogenoanaerobacterium	Other
ASV0164	Bacteria	Firmicutes	Clostridia	Clostridiales	Ruminococcaceae	Intestinimonas	Other
ASV0165	Bacteria	Firmicutes	Clostridia	Clostridiales	Ruminococcaceae	Oscillibacter	Other
ASV0166	Bacteria	Firmicutes	Clostridia	Clostridiales	Ruminococcaceae	Oscillospira	Other
ASV0167	Bacteria	Firmicutes	Clostridia	Clostridiales	Ruminococcaceae	Other	Other
ASV0168	Bacteria	Firmicutes	Clostridia	Clostridiales	Ruminococcaceae	Papillibacter	Other
ASV0169	Bacteria	Firmicutes	Clostridia	Clostridiales	Ruminococcaceae	Phocea	Other
ASV0170	Bacteria	Firmicutes	Clostridia	Clostridiales	Ruminococcaceae	Pseudoflavonifractor	Other
ASV0171	Bacteria	Firmicutes	Clostridia	Clostridiales	Ruminococcaceae	Ruminiclostridium	Other
ASV0172	Bacteria	Firmicutes	Clostridia	Clostridiales	Ruminococcaceae	Ruminiclostridium_5	Other
ASV0173	Bacteria	Firmicutes	Clostridia	Clostridiales	Ruminococcaceae	Ruminiclostridium_6	Other
ASV0174	Bacteria	Firmicutes	Clostridia	Clostridiales	Ruminococcaceae	Ruminiclostridium_9	Other
ASV0175	Bacteria	Firmicutes	Clostridia	Clostridiales	Ruminococcaceae	Ruminococcaceae_NK4A214_group	Other
ASV0176	Bacteria	Firmicutes	Clostridia	Clostridiales	Ruminococcaceae	Ruminococcaceae_UCG-002	Other
ASV0177	Bacteria	Firmicutes	Clostridia	Clostridiales	Ruminococcaceae	Ruminococcaceae_UCG-003	Other
ASV0178	Bacteria	Firmicutes	Clostridia	Clostridiales	Ruminococcaceae	Ruminococcaceae_UCG-004	Other
ASV0179	Bacteria	Firmicutes	Clostridia	Clostridiales	Ruminococcaceae	Ruminococcaceae_UCG-005	Other
ASV0180	Bacteria	Firmicutes	Clostridia	Clostridiales	Ruminococcaceae	Ruminococcaceae_UCG-007	Other
ASV0181	Bacteria	Firmicutes	Clostridia	Clostridiales	Ruminococcaceae	Ruminococcaceae_UCG-008	Other
ASV0182	Bacteria	Firmicutes	Clostridia	Clostridiales	Ruminococcaceae	Ruminococcaceae_UCG-009	Other
ASV0183	Bacteria	Firmicutes	Clostridia	Clostridiales	Ruminococcaceae	Ruminococcaceae_UCG-010	Other
ASV0184	Bacteria	Firmicutes	Clostridia	Clostridiales	Ruminococcaceae	Ruminococcaceae_UCG-013	Other
ASV0185	Bacteria	Firmicutes	Clostridia	Clostridiales	Ruminococcaceae	Ruminococcaceae_UCG-014	Other
ASV0186	Bacteria	Firmicutes	Clostridia	Clostridiales	Ruminococcaceae	Ruminococcaceae_V9D2013_group	Other
ASV0187	Bacteria	Firmicutes	Clostridia	Clostridiales	Ruminococcaceae	Ruminococcus_1	Other
ASV0188	Bacteria	Firmicutes	Clostridia	Clostridiales	Ruminococcaceae	Sporobacter	Other
ASV0189	Bacteria	Firmicutes	Clostridia	Clostridiales	Ruminococcaceae	UBA1819	Other
ASV0190	Bacteria	Firmicutes	Clostridia	Other	Other	Other	Other
ASV0191	Bacteria	Firmicutes	Erysipelotrichia	Erysipelotrichales	Erysipelotrichaceae	Breznakia	Other
ASV0192	Bacteria	Firmicutes	Erysipelotrichia	Erysipelotrichales	Erysipelotrichaceae	Candidatus_Stoquefichus	Other
ASV0193	Bacteria	Firmicutes	Erysipelotrichia	Erysipelotrichales	Erysipelotrichaceae	Dubosiella	Other
ASV0194	Bacteria	Firmicutes	Erysipelotrichia	Erysipelotrichales	Erysipelotrichaceae	Erysipelatoclostridium	Other
ASV0195	Bacteria	Firmicutes	Erysipelotrichia	Erysipelotrichales	Erysipelotrichaceae	Faecalibaculum	Other
ASV0196	Bacteria	Firmicutes	Erysipelotrichia	Erysipelotrichales	Erysipelotrichaceae	Other	Other
ASV0197	Bacteria	Firmicutes	Erysipelotrichia	Erysipelotrichales	Erysipelotrichaceae	Turicibacter	Other
ASV0198	Bacteria	Firmicutes	Negativicutes	Selenomonadales	Veillonellaceae	Anaerospora	Other
ASV0199	Bacteria	Firmicutes	Negativicutes	Selenomonadales	Veillonellaceae	Pelosinus	Other
ASV0200	Bacteria	Firmicutes	Negativicutes	Selenomonadales	Veillonellaceae	Sporomusa	Other
ASV0201	Bacteria	Firmicutes	Other	Other	Other	Other	Other
ASV0202	Bacteria	Gemmatimonadetes	Gemmatimonadetes	Gemmatimonadales	Gemmatimonadaceae	Other	Other
ASV0203	Bacteria	Nitrospirae	Nitrospira	Nitrospirales	Nitrospiraceae	Nitrospira	Other
ASV0204	Bacteria	Other	Other	Other	Other	Other	Other
ASV0205	Bacteria	Patescibacteria	Saccharimonadia	Saccharimonadales	Other	Other	Other
ASV0206	Bacteria	Patescibacteria	Saccharimonadia	Saccharimonadales	Saccharimonadaceae	Candidatus_Saccharimonas	Other
ASV0207	Bacteria	Planctomycetes	OM190	Other	Other	Other	Other
ASV0208	Bacteria	Planctomycetes	Planctomycetacia	Gemmatales	Gemmataceae	Other	Other
ASV0209	Bacteria	Proteobacteria	Alphaproteobacteria	Acetobacterales	Acetobacteraceae	Other	Other
ASV0210	Bacteria	Proteobacteria	Alphaproteobacteria	Caulobacterales	Caulobacteraceae	Brevundimonas	Other
ASV0211	Bacteria	Proteobacteria	Alphaproteobacteria	Holosporales	Holosporaceae	Other	Other
ASV0212	Bacteria	Proteobacteria	Alphaproteobacteria	Other	Other	Other	Other
ASV0213	Bacteria	Proteobacteria	Alphaproteobacteria	Rhizobiales	Beijerinckiaceae	Methylocapsa	Other
ASV0214	Bacteria	Proteobacteria	Alphaproteobacteria	Rhizobiales	Beijerinckiaceae	Methylovirgula	Other
ASV0215	Bacteria	Proteobacteria	Alphaproteobacteria	Rhizobiales	Rhizobiaceae	Ochrobactrum	Other
ASV0216	Bacteria	Proteobacteria	Alphaproteobacteria	Rhizobiales	Rhizobiaceae	Other	Other
ASV0217	Bacteria	Proteobacteria	Alphaproteobacteria	Rhizobiales	Rhizobiales_Incertae_Sedis	Nordella	Other
ASV0218	Bacteria	Proteobacteria	Alphaproteobacteria	Rhizobiales	Xanthobacteraceae	Other	Other
ASV0219	Bacteria	Proteobacteria	Alphaproteobacteria	Rhodospirillales	Other	Other	Other
ASV0220	Bacteria	Proteobacteria	Alphaproteobacteria	Rickettsiales	Mitochondria	Other	Other
ASV0221	Bacteria	Proteobacteria	Alphaproteobacteria	Sphingomonadales	Sphingomonadaceae	Rhizorhapis	Other
ASV0222	Bacteria	Proteobacteria	Alphaproteobacteria	Sphingomonadales	Sphingomonadaceae	Sphingomonas	Other
ASV0223	Bacteria	Proteobacteria	Deltaproteobacteria	Desulfovibrionales	Desulfovibrionaceae	Bilophila	Other
ASV0224	Bacteria	Proteobacteria	Deltaproteobacteria	Desulfovibrionales	Desulfovibrionaceae	Desulfovibrio	Other
ASV0225	Bacteria	Proteobacteria	Deltaproteobacteria	Desulfovibrionales	Desulfovibrionaceae	Other	Other
ASV0226	Bacteria	Proteobacteria	Deltaproteobacteria	Desulfovibrionales	Other	Other	Other
ASV0227	Bacteria	Proteobacteria	Deltaproteobacteria	Myxococcales	Haliangiaceae	Haliangium	Other
ASV0228	Bacteria	Proteobacteria	Deltaproteobacteria	Other	Other	Other	Other
ASV0229	Bacteria	Proteobacteria	Deltaproteobacteria	RCP2-54	Other	Other	Other
ASV0230	Bacteria	Proteobacteria	Gammaproteobacteria	Alteromonadales	Shewanellaceae	Shewanella	Other
ASV0231	Bacteria	Proteobacteria	Gammaproteobacteria	Betaproteobacteriales	Burkholderiaceae	Delftia	Other
ASV0232	Bacteria	Proteobacteria	Gammaproteobacteria	Betaproteobacteriales	Burkholderiaceae	Extensimonas	Other
ASV0233	Bacteria	Proteobacteria	Gammaproteobacteria	Betaproteobacteriales	Burkholderiaceae	Other	Other
ASV0234	Bacteria	Proteobacteria	Gammaproteobacteria	Betaproteobacteriales	Burkholderiaceae	Parasutterella	Other
ASV0235	Bacteria	Proteobacteria	Gammaproteobacteria	Betaproteobacteriales	Burkholderiaceae	Xylophilus	Other
ASV0236	Bacteria	Proteobacteria	Gammaproteobacteria	Betaproteobacteriales	Neisseriaceae	Kingella	Other
ASV0237	Bacteria	Proteobacteria	Gammaproteobacteria	Betaproteobacteriales	Other	Other	Other
ASV0238	Bacteria	Proteobacteria	Gammaproteobacteria	Diplorickettsiales	Diplorickettsiaceae	Rickettsiella	Other
ASV0239	Bacteria	Proteobacteria	Gammaproteobacteria	Enterobacteriales	Enterobacteriaceae	Cosenzaea	Other
ASV0240	Bacteria	Proteobacteria	Gammaproteobacteria	Enterobacteriales	Enterobacteriaceae	Escherichia/Shigella	Other
ASV0241	Bacteria	Proteobacteria	Gammaproteobacteria	Enterobacteriales	Enterobacteriaceae	Hafnia-Obesumbacterium	Other
ASV0242	Bacteria	Proteobacteria	Gammaproteobacteria	Enterobacteriales	Enterobacteriaceae	Other	Other
ASV0243	Bacteria	Proteobacteria	Gammaproteobacteria	Enterobacteriales	Enterobacteriaceae	Proteus	Other
ASV0244	Bacteria	Proteobacteria	Gammaproteobacteria	Enterobacteriales	Enterobacteriaceae	Pseudocitrobacter	Other
ASV0245	Bacteria	Proteobacteria	Gammaproteobacteria	Gammaproteobacteria_Incertae_Sedis	Unknown_Family	Acidibacter	Other
ASV0246	Bacteria	Proteobacteria	Gammaproteobacteria	Methylococcales	Methylococcaceae	Other	Other
ASV0247	Bacteria	Proteobacteria	Gammaproteobacteria	Nitrosococcales	Nitrosococcaceae	Nitrosococcus	Other
ASV0248	Bacteria	Proteobacteria	Gammaproteobacteria	Oceanospirillales	Halomonadaceae	Halomonas	Other
ASV0249	Bacteria	Proteobacteria	Gammaproteobacteria	Other	Other	Other	Other
ASV0250	Bacteria	Proteobacteria	Gammaproteobacteria	PLTA13	Other	Other	Other
ASV0251	Bacteria	Proteobacteria	Gammaproteobacteria	Pseudomonadales	Moraxellaceae	Acinetobacter	Other
ASV0252	Bacteria	Proteobacteria	Gammaproteobacteria	Pseudomonadales	Moraxellaceae	Alkanindiges	Other
ASV0253	Bacteria	Proteobacteria	Gammaproteobacteria	Pseudomonadales	Moraxellaceae	Cavicella	Other
ASV0254	Bacteria	Proteobacteria	Gammaproteobacteria	Pseudomonadales	Pseudomonadaceae	Azorhizophilus	Other
ASV0255	Bacteria	Proteobacteria	Gammaproteobacteria	Pseudomonadales	Pseudomonadaceae	Pseudomonas	Other
ASV0256	Bacteria	Proteobacteria	Gammaproteobacteria	Salinisphaerales	Solimonadaceae	Alkanibacter	Other
ASV0257	Bacteria	Proteobacteria	Gammaproteobacteria	Steroidobacterales	Steroidobacteraceae	Steroidobacter	Other
ASV0258	Bacteria	Proteobacteria	Gammaproteobacteria	WD260	Other	Other	Other
ASV0259	Bacteria	Proteobacteria	Gammaproteobacteria	Xanthomonadales	Rhodanobacteraceae	Chujaibacter	Other
ASV0260	Bacteria	Proteobacteria	Gammaproteobacteria	Xanthomonadales	Xanthomonadaceae	Lysobacter	Other
ASV0261	Bacteria	Proteobacteria	Other	Other	Other	Other	Other
ASV0262	Bacteria	Tenericutes	Mollicutes	Anaeroplasmatales	Anaeroplasmataceae	Anaeroplasma	Other
ASV0263	Bacteria	Tenericutes	Mollicutes	Mollicutes_RF39	Other	Other	Other
ASV0264	Bacteria	Tenericutes	Mollicutes	Mycoplasmatales	Mycoplasmataceae	Mycoplasma	Other
ASV0265	Bacteria	Tenericutes	Mollicutes	Other	Other	Other	Other
ASV0266	Bacteria	Verrucomicrobia	Verrucomicrobiae	Pedosphaerales	Pedosphaeraceae	Other	Other
ASV0267	Bacteria	Verrucomicrobia	Verrucomicrobiae	Verrucomicrobiales	Akkermansiaceae	Akkermansia	Other
ASV0268	Bacteria	WPS-2	Other	Other	Other	Other	Other
